# Supplementary material for: Application of Rhamnolipids as Dispersing Agents for the Fabrication of Composite MnO2-Carbon Nanotube Electrodes for Supercapacitors
Source: Molecules. 2022 Mar 3;27(5):1659. doi: 10.3390/molecules27051659 (PMC8911650; doi:10.3390/molecules27051659)
Supplement: Supplementary file 1 [file molecules-27-01659-s001.zip]

Archive with 1 entries (1 files):
- molecules-1592839-supplementary.pdf
